# Supplementary material for: Efficacy and safety of immunosuppressive agents for adults with lupus nephritis: a systematic review and network meta-analysis
Source: Front Immunol. 2023 Oct 13;14:1232244. doi: 10.3389/fimmu.2023.1232244 (PMC10611487; doi:10.3389/fimmu.2023.1232244)
Supplement: Supplementary file 1 [file DataSheet_1.zip]

Archive with 28 entries (28 files):
- Supplement 1.docx
- __MACOSX/._Supplement 1.docx
- Supplement 2.docx
- __MACOSX/._Supplement 2.docx
- Supplement 3.docx
- __MACOSX/._Supplement 3.docx
- Supplement 4.docx
- __MACOSX/._Supplement 4.docx
- Supplement 5.docx
- __MACOSX/._Supplement 5.docx
- Supplement 6.docx
- __MACOSX/._Supplement 6.docx
- Supplement 7.docx
- __MACOSX/._Supplement 7.docx
- Supplement 8.docx
- __MACOSX/._Supplement 8.docx
- Supplement 9.docx
- __MACOSX/._Supplement 9.docx
- Supplement 10.docx
- __MACOSX/._Supplement 10.docx
- Supplement 11.docx
- __MACOSX/._Supplement 11.docx
- Supplement 12.docx
- __MACOSX/._Supplement 12.docx
- Supplement 13.docx
- __MACOSX/._Supplement 13.docx
- Supplement 14.docx
- __MACOSX/._Supplement 14.docx
